# Supplementary material for: Importance of the Aspergillus fumigatus Mismatch Repair Protein Msh6 in Antifungal Resistance Development
Source: J Fungi (Basel). 2024 Mar 12;10(3):210. doi: 10.3390/jof10030210 (PMC10971332; doi:10.3390/jof10030210)
Supplement: Supplementary file 1 [file jof-10-00210-s001.zip]

Archive with 1 entries (1 files):
- jof-2781556-supplementary.pdf
